# Supplementary material for: Antifungal Activity and Biosynthetic Potential of New Streptomyces sp. MW-W600-10 Strain Isolated from Coal Mine Water
Source: Int J Mol Sci. 2021 Jul 12;22(14):7441. doi: 10.3390/ijms22147441 (PMC8303363; doi:10.3390/ijms22147441)
Supplement: Supplementary file 1 [file ijms-22-07441-s001.zip]

Archive with 1 entries (1 files):
- ijms-1253909-supplementary.pdf
